# Supplementary material for: Mixed-methods analysis on psychedelic-augmented meditation experiences from a randomized controlled mindfulness retreat
Source: Sci Rep. 2026 Mar 18;16:14236. doi: 10.1038/s41598-026-39261-5 (PMC13139390; doi:10.1038/s41598-026-39261-5)
Supplement: Supplementary file 2 — Supplementary Material 2 [file 41598_2026_39261_MOESM2_ESM.xlsx]

## Sheet: keywords+c-TF-IDF_verum
Mixed-Methods Analysis on Psychedelic-Augmented Meditation Experiences from a Randomized Controlled Mindfulness Retreat
Supplementary Data X: Importance scores (c-TF-IDF) for unique keywords of final 25 topics from verum-group analysis
Topic	Keyword	c-TF-IDF score
Acute phenomenology: Dynamic self–perception shifts and state transitions	bad	0.311998
Acute phenomenology: Dynamic self–perception shifts and state transitions	blood pressure	0.294799
Acute phenomenology: Dynamic self–perception shifts and state transitions	coherent	0.285429
Acute phenomenology: Dynamic self–perception shifts and state transitions	blood pressure measurement	0.285429
Acute phenomenology: Dynamic self–perception shifts and state transitions	continuous	0.2852
Acute phenomenology: Dynamic self–perception shifts and state transitions	overwhelm	0.268442
Acute phenomenology: Dynamic self–perception shifts and state transitions	slow	0.259232
Acute phenomenology: Dynamic self–perception shifts and state transitions	yawn	0.255304
Acute phenomenology: Dynamic self–perception shifts and state transitions	headache	0.255304
Acute phenomenology: Dynamic self–perception shifts and state transitions	dizzy	0.252654
Open emotionality and emotional integration	grief	0.516917
Open emotionality and emotional integration	sad	0.448797
Open emotionality and emotional integration	pain	0.420055
Open emotionality and emotional integration	emotional	0.381326
Open emotionality and emotional integration	emotion	0.378788
Open emotionality and emotional integration	perception	0.36294
Open emotionality and emotional integration	family	0.36294
Open emotionality and emotional integration	cognitive	0.334781
Open emotionality and emotional integration	sadness	0.314858
Contrasts and similarities between ordinary and enhanced meditation experience	psychedelic	0.511195
Contrasts and similarities between ordinary and enhanced meditation experience	placebo	0.50147
Contrasts and similarities between ordinary and enhanced meditation experience	psychedelics	0.392141
Contrasts and similarities between ordinary and enhanced meditation experience	reality	0.366627
Contrasts and similarities between ordinary and enhanced meditation experience	mental	0.355254
Contrasts and similarities between ordinary and enhanced meditation experience	perception	0.353069
Contrasts and similarities between ordinary and enhanced meditation experience	thought process	0.312979
Contrasts and similarities between ordinary and enhanced meditation experience	pseudo	0.312979
Contrasts and similarities between ordinary and enhanced meditation experience	hallucination	0.288697
Contrasts and similarities between ordinary and enhanced meditation experience	trip	0.271516
Interactions between meditation and psychedelics	meditation practice	0.505868
Interactions between meditation and psychedelics	Zen	0.418069
Interactions between meditation and psychedelics	meditation experience	0.406397
Interactions between meditation and psychedelics	meditation posture	0.393163
Interactions between meditation and psychedelics	meditative	0.38015
Interactions between meditation and psychedelics	walking meditation	0.363999
Interactions between meditation and psychedelics	Buddhism	0.338674
Interactions between meditation and psychedelics	meditation state	0.311859
Interactions between meditation and psychedelics	meditation form	0.27605
Interactions between meditation and psychedelics	meditation session	0.27605
Profound positive affect and uplifted emotional states	gratitude	0.47785
Profound positive affect and uplifted emotional states	touching	0.422334
Profound positive affect and uplifted emotional states	wonderful	0.397201
Profound positive affect and uplifted emotional states	impressive	0.397201
Profound positive affect and uplifted emotional states	impactful	0.379249
Profound positive affect and uplifted emotional states	beautiful	0.37776
Profound positive affect and uplifted emotional states	friendly	0.37776
Profound positive affect and uplifted emotional states	beauty	0.37776
Profound positive affect and uplifted emotional states	glorious	0.366818
Profound positive affect and uplifted emotional states	indescribable	0.366818
Energetic experiences and physiological sensations	energy	0.547187
Energetic experiences and physiological sensations	muscle tension	0.502969
Energetic experiences and physiological sensations	physical	0.489419
Energetic experiences and physiological sensations	movement impulse	0.483501
Energetic experiences and physiological sensations	stress factor	0.424591
Energetic experiences and physiological sensations	sensory	0.353147
Energetic experiences and physiological sensations	body dynamics	0.353147
Energetic experiences and physiological sensations	healthy	0.353147
Energetic experiences and physiological sensations	knee osteoarthritis	0.353147
Energetic experiences and physiological sensations	therapeutic	0.325748
Transformative power of music	noise	0.758516
Transformative power of music	gong	0.711284
Transformative power of music	rhythm	0.662668
Transformative power of music	music	0.624492
Transformative power of music	musical	0.525192
Transformative power of music	jazz musician	0.428078
Transformative power of music	orchestra	0.428078
Transformative power of music	acoustic	0.428078
Transformative power of music	guitar music	0.428078
Transformative power of music	ritual	0.363935
Elementary and complex visual imagery	image	0.603258
Elementary and complex visual imagery	coral garden	0.546047
Elementary and complex visual imagery	creature	0.52869
Elementary and complex visual imagery	plankton	0.467982
Elementary and complex visual imagery	animal-like	0.467982
Elementary and complex visual imagery	beach	0.467982
Elementary and complex visual imagery	shore	0.467982
Elementary and complex visual imagery	creature	0.431674
Elementary and complex visual imagery	landscape	0.421899
Elementary and complex visual imagery	blurry	0.405984
Facets of fear	trust	0.925991
Facets of fear	frightening	0.909719
Facets of fear	safety	0.654774
Facets of fear	unknown	0.587672
Facets of fear	startle	0.470819
Facets of fear	darkness	0.470819
Facets of fear	dominant	0.470819
Facets of fear	sense of safety	0.470819
Facets of fear	basic trust	0.383306
Facets of fear	perception	0.382753
Language, concepts, and ineffability	language	1.17545
Language, concepts, and ineffability	unfamiliar	0.753082
Language, concepts, and ineffability	dialogue	0.694878
Language, concepts, and ineffability	linguistic	0.687444
Language, concepts, and ineffability	term	0.602488
Language, concepts, and ineffability	habit	0.597078
Language, concepts, and ineffability	language habit	0.597078
Language, concepts, and ineffability	negation	0.597078
Language, concepts, and ineffability	tail / trailing element	0.526982
Language, concepts, and ineffability	speech process	0.486096
Transitions, fluctuations, and impermanence of experiential states	movement	0.718262
Transitions, fluctuations, and impermanence of experiential states	sideways	0.667507
Transitions, fluctuations, and impermanence of experiential states	movement optimization	0.616447
Transitions, fluctuations, and impermanence of experiential states	movement direction	0.616447
Transitions, fluctuations, and impermanence of experiential states	flying	0.616447
Transitions, fluctuations, and impermanence of experiential states	pulled up	0.616447
Transitions, fluctuations, and impermanence of experiential states	star-shaped	0.616447
Transitions, fluctuations, and impermanence of experiential states	car	0.544078
Transitions, fluctuations, and impermanence of experiential states	tentacle	0.544078
Transitions, fluctuations, and impermanence of experiential states	bridge	0.501865
Experiential spaces	emotional	0.63646
Experiential spaces	position	0.593429
Experiential spaces	structured	0.509907
Experiential spaces	experience space	0.509907
Experiential spaces	sense of space	0.509907
Experiential spaces	spatial dimension	0.509907
Experiential spaces	cognitive state	0.509907
Experiential spaces	meta-position	0.509907
Experiential spaces	falling-asleep process	0.450045
Experiential spaces	consciousness	0.450045
Relational and social dimensions of the experience	womb	1.07371
Relational and social dimensions of the experience	sitter	1.05398
Relational and social dimensions of the experience	back	0.745273
Relational and social dimensions of the experience	prenatal	0.745273
Relational and social dimensions of the experience	mentor	0.688264
Relational and social dimensions of the experience	companion	0.688264
Relational and social dimensions of the experience	healing process	0.688264
Relational and social dimensions of the experience	back pain	0.688264
Relational and social dimensions of the experience	toilet	0.607464
Relational and social dimensions of the experience	necessary	0.560334
Challenging experiences	difficult	1.11924
Challenging experiences	exhausting	0.624624
Challenging experiences	self-reflection	0.606531
Challenging experiences	challenge	0.535326
Challenging experiences	being moved	0.535326
Challenging experiences	sharing	0.525519
Challenging experiences	context	0.499717
Challenging experiences	difficulty	0.441676
Challenging experiences	discipline	0.435429
Challenging experiences	decision	0.39405
Transcendence of time	sense of time	1.05038
Transcendence of time	time perception	0.914535
Transcendence of time	sense of time	0.700841
Transcendence of time	time awareness	0.693566
Transcendence of time	time factor	0.555658
Transcendence of time	time concept	0.555658
Transcendence of time	timeslot	0.555658
Transcendence of time	spatial feeling	0.555658
Transcendence of time	space-time feeling	0.555658
Transcendence of time	temporal	0.548239
Lack of recall	hunch	1.69263
Lack of recall	tip	1.20036
Lack of recall	difficult	1.15865
Lack of recall	sequence	0.837449
Lack of recall	temporal	0.837449
Lack of recall	response	0.779847
Lack of recall	exact	0.705045
Lack of recall	long	0.549081
Lack of recall	difficult	0.44301
Lack of recall	example	0.439126
Confusion and uncertainty	symptom	1.41259
Confusion and uncertainty	evaluation	1.16547
Confusion and uncertainty	feedback	0.824111
Confusion and uncertainty	known	0.824111
Confusion and uncertainty	group	0.789554
Confusion and uncertainty	problem	0.693355
Confusion and uncertainty	comparison	0.693355
Confusion and uncertainty	connect	0.644429
Confusion and uncertainty	beginning	0.48071
Confusion and uncertainty	conscious	0.400189
Perceptual contrasts open and closed eyes	gaze direction	0.618477
Perceptual contrasts open and closed eyes	clarity of consciousness	0.571168
Perceptual contrasts open and closed eyes	dream journey	0.571168
Perceptual contrasts open and closed eyes	visual disturbance	0.571168
Perceptual contrasts open and closed eyes	visual	0.563541
Perceptual contrasts open and closed eyes	opened	0.504114
Perceptual contrasts open and closed eyes	optical	0.504114
Perceptual contrasts open and closed eyes	antenna	0.504114
Perceptual contrasts open and closed eyes	view	0.465002
Perceptual contrasts open and closed eyes	butterfly	0.43733
Control-acceptance dynamics	loss of control	0.870763
Control-acceptance dynamics	manageable	0.836472
Control-acceptance dynamics	control	0.771574
Control-acceptance dynamics	influence	0.771574
Control-acceptance dynamics	volitional	0.725657
Control-acceptance dynamics	norm	0.670149
Control-acceptance dynamics	definition	0.670149
Control-acceptance dynamics	need for control	0.591475
Control-acceptance dynamics	uncertainty	0.488003
Control-acceptance dynamics	conscious	0.473949
Autobiographical and past-life memories	memory	1.4955
Autobiographical and past-life memories	remembered	0.912939
Autobiographical and past-life memories	existence	0.858609
Autobiographical and past-life memories	re-remembering	0.858609
Autobiographical and past-life memories	previous	0.699843
Autobiographical and past-life memories	prenatal	0.607128
Autobiographical and past-life memories	person	0.485798
Autobiographical and past-life memories	honest	0.461947
Autobiographical and past-life memories	consciousness	0.409449
Autobiographical and past-life memories	perception	0.322307
Color perception and visual synaesthesia	color	1.13017
Color perception and visual synaesthesia	yellow	0.817053
Color perception and visual synaesthesia	inhale	0.723233
Color perception and visual synaesthesia	dark blue	0.579426
Color perception and visual synaesthesia	dark blue	0.579426
Color perception and visual synaesthesia	lemon yellow	0.579426
Color perception and visual synaesthesia	light blue	0.579426
Color perception and visual synaesthesia	royal blue	0.579426
Color perception and visual synaesthesia	synchronous	0.579426
Color perception and visual synaesthesia	air	0.516336
Afterglow	last	1.22117
Afterglow	field matter	1.20036
Afterglow	mental coach	1.20036
Afterglow	reflection	1.05944
Afterglow	mindful	0.977243
Afterglow	aftereffect	0.919086
Afterglow	engage with	0.874102
Afterglow	subconscious	0.837449
Afterglow	intense	0.549081
Afterglow	normal	0.54191
Empathy, compassion, metta	compassion	1.40805
Empathy, compassion, metta	empathetic	1.32786
Empathy, compassion, metta	empathy	1.13787
Empathy, compassion, metta	love	0.985423
Empathy, compassion, metta	universal	0.83981
Empathy, compassion, metta	compassionate person	0.815483
Empathy, compassion, metta	emotional	0.534719
Empathy, compassion, metta	respect	0.529802
Empathy, compassion, metta	thought	0.394738
Empathy, compassion, metta	need	0.388939
Simplicity	simplicity	1.73305
Simplicity	simple	1.59583
Simplicity	simplicity	1.41259
Simplicity	create	1.13171
Simplicity	easy	1.13171
Simplicity	simplest	1.13171
Simplicity	complexity	0.921353
Simplicity	light	0.796764
Simplicity	need	0.763336
Simplicity	problem	0.693355
