# Supplementary material for: Mixed-methods analysis on psychedelic-augmented meditation experiences from a randomized controlled mindfulness retreat
Source: Sci Rep. 2026 Mar 18;16:14236. doi: 10.1038/s41598-026-39261-5 (PMC13139390; doi:10.1038/s41598-026-39261-5)
Supplement: Supplementary file 3 — Supplementary Material 3 [file 41598_2026_39261_MOESM3_ESM.xlsx]

## Sheet: keywords+c-TF-IDF_across
Mixed-Methods Analysis on Psychedelic-Augmented Meditation Experiences from a Randomized Controlled Mindfulness Retreat
Supplementary Data VIII: Importance scores (c-TF-IDF) for unique keywords of final 28 topics from across-group analysis
Topic	Keyword	c-TF-IDF score
Contrasts and similarities between ordinary and enhanced meditation experience	meditation	0.424177
Contrasts and similarities between ordinary and enhanced meditation experience	meditation practice	0.398326
Contrasts and similarities between ordinary and enhanced meditation experience	Zen	0.351541
Contrasts and similarities between ordinary and enhanced meditation experience	meditation experience	0.324439
Contrasts and similarities between ordinary and enhanced meditation experience	walking meditation	0.305006
Contrasts and similarities between ordinary and enhanced meditation experience	meditation posture	0.303537
Contrasts and similarities between ordinary and enhanced meditation experience	meditative	0.296864
Contrasts and similarities between ordinary and enhanced meditation experience	Buddhism	0.260328
Contrasts and similarities between ordinary and enhanced meditation experience	meditation technique	0.260328
Contrasts and similarities between ordinary and enhanced meditation experience	meditation session	0.260328
Embodied self-awareness and reflective processing	headache	0.347373
Embodied self-awareness and reflective processing	slow	0.318754
Embodied self-awareness and reflective processing	stomach pain	0.308458
Embodied self-awareness and reflective processing	dizzy	0.308458
Embodied self-awareness and reflective processing	suddenly	0.302424
Embodied self-awareness and reflective processing	cold	0.300834
Embodied self-awareness and reflective processing	bell	0.285206
Embodied self-awareness and reflective processing	chest	0.268747
Embodied self-awareness and reflective processing	night	0.268747
Embodied self-awareness and reflective processing	nausea	0.260023
Interplay of subjective effects and contextual factors	questionnaire	0.499403
Interplay of subjective effects and contextual factors	increasing	0.436285
Interplay of subjective effects and contextual factors	late	0.343552
Interplay of subjective effects and contextual factors	overwhelm	0.337535
Interplay of subjective effects and contextual factors	interview	0.321539
Interplay of subjective effects and contextual factors	sharing	0.310678
Interplay of subjective effects and contextual factors	curious	0.309329
Interplay of subjective effects and contextual factors	plant	0.309329
Interplay of subjective effects and contextual factors	reflection	0.309329
Profound positive affect and uplifted emotional states	beauty	0.537768
Profound positive affect and uplifted emotional states	gratitude	0.476127
Profound positive affect and uplifted emotional states	pleasant	0.428965
Profound positive affect and uplifted emotional states	wonderful	0.417486
Profound positive affect and uplifted emotional states	touching	0.402784
Profound positive affect and uplifted emotional states	friendly	0.361553
Profound positive affect and uplifted emotional states	joy of life	0.355684
Profound positive affect and uplifted emotional states	kindness	0.355684
Profound positive affect and uplifted emotional states	beautiful	0.334526
Profound positive affect and uplifted emotional states	happy	0.334526
Transitions, fluctuations, and impermanence of experiential states	contraction	0.600666
Transitions, fluctuations, and impermanence of experiential states	flowing	0.518136
Transitions, fluctuations, and impermanence of experiential states	transition phase	0.518136
Transitions, fluctuations, and impermanence of experiential states	zoomed-in	0.413708
Transitions, fluctuations, and impermanence of experiential states	trippy	0.413708
Transitions, fluctuations, and impermanence of experiential states	near-death area	0.413708
Transitions, fluctuations, and impermanence of experiential states	cricket	0.413708
Transitions, fluctuations, and impermanence of experiential states	flowing	0.413708
Transitions, fluctuations, and impermanence of experiential states	framed	0.413708
Transitions, fluctuations, and impermanence of experiential states	kaleidoscope	0.413708
Control-acceptance dynamics	loss of control	0.669986
Control-acceptance dynamics	need for control	0.570004
Control-acceptance dynamics	manageable	0.570004
Control-acceptance dynamics	control	0.527034
Control-acceptance dynamics	volitional	0.49662
Control-acceptance dynamics	influence	0.473085
Control-acceptance dynamics	able to control	0.455122
Control-acceptance dynamics	emotional block	0.455122
Control-acceptance dynamics	mistrust	0.455122
Control-acceptance dynamics	uncertain	0.423736
Energetic experiences and physiological sensations	energetic	0.557153
Energetic experiences and physiological sensations	muscle tension	0.50165
Energetic experiences and physiological sensations	movement impulse	0.481606
Energetic experiences and physiological sensations	bodily	0.476806
Energetic experiences and physiological sensations	body awareness	0.395416
Energetic experiences and physiological sensations	body dynamics	0.349178
Energetic experiences and physiological sensations	sensory	0.349178
Energetic experiences and physiological sensations	therapeutic	0.322856
Energetic experiences and physiological sensations	physical	0.322856
Energetic experiences and physiological sensations	wind	0.278803
Equanimity and authentic presence	calm	0.678456
Equanimity and authentic presence	relaxed	0.599974
Equanimity and authentic presence	relaxation	0.508332
Equanimity and authentic presence	movement	0.468073
Equanimity and authentic presence	sitting	0.468073
Equanimity and authentic presence	relaxation posture	0.468073
Equanimity and authentic presence	peace	0.432788
Equanimity and authentic presence	serenity	0.407812
Equanimity and authentic presence	light	0.382463
Equanimity and authentic presence	distracted	0.373735
Temporal dynamics and dose-dependent effects of study medication	tablet	0.816726
Temporal dynamics and dose-dependent effects of study medication	dose	0.474257
Temporal dynamics and dose-dependent effects of study medication	bitterness	0.451108
Temporal dynamics and dose-dependent effects of study medication	aftereffect	0.393032
Temporal dynamics and dose-dependent effects of study medication	harmful	0.360189
Temporal dynamics and dose-dependent effects of study medication	tasted	0.360189
Temporal dynamics and dose-dependent effects of study medication	caffeine	0.360189
Temporal dynamics and dose-dependent effects of study medication	side effect	0.360189
Temporal dynamics and dose-dependent effects of study medication	plant medicine	0.360189
Temporal dynamics and dose-dependent effects of study medication	tablet effect	0.360189
Transformative power of music	noise	0.730016
Transformative power of music	rhythm	0.623863
Transformative power of music	sound	0.586177
Transformative power of music	musical	0.521569
Transformative power of music	acoustic	0.450077
Transformative power of music	guitar music	0.397447
Transformative power of music	pointed ear	0.397447
Transformative power of music	jazz musician	0.397447
Transformative power of music	harmonious	0.367486
Transformative power of music	melody	0.317343
Challenging experiences	difficult	0.715368
Challenging experiences	disturbing	0.478412
Challenging experiences	challenge	0.470326
Challenging experiences	justification	0.406151
Challenging experiences	racism	0.406151
Challenging experiences	painful	0.406151
Challenging experiences	war	0.406151
Challenging experiences	injustice	0.406151
Challenging experiences	privilege	0.406151
Challenging experiences	traumatic	0.406151
Elementary and complex visual imagery	visual	0.680638
Elementary and complex visual imagery	image	0.668525
Elementary and complex visual imagery	landscape	0.572748
Elementary and complex visual imagery	coral garden	0.52211
Elementary and complex visual imagery	creature	0.503723
Elementary and complex visual imagery	graphic	0.444821
Elementary and complex visual imagery	beach	0.444821
Elementary and complex visual imagery	blurry	0.369187
Elementary and complex visual imagery	film	0.369187
Elementary and complex visual imagery	boring	0.355169
Open emotionality and emotional integration	grief	0.677673
Open emotionality and emotional integration	emotional	0.622571
Open emotionality and emotional integration	sad	0.589721
Open emotionality and emotional integration	mother	0.471702
Open emotionality and emotional integration	familial	0.471702
Open emotionality and emotional integration	childhood	0.436143
Open emotionality and emotional integration	relationship	0.397633
Open emotionality and emotional integration	sadness	0.391498
Open emotionality and emotional integration	short-term	0.376632
Personal meaning and embodied insight	patience	0.524327
Personal meaning and embodied insight	narrative	0.493136
Personal meaning and embodied insight	teacher	0.484801
Personal meaning and embodied insight	experience	0.43998
Personal meaning and embodied insight	self-dissolution	0.418651
Personal meaning and embodied insight	knowledge	0.418651
Personal meaning and embodied insight	interest in experience	0.418651
Personal meaning and embodied insight	memory pattern	0.418651
Personal meaning and embodied insight	facilitator	0.418651
Personal meaning and embodied insight	experience segment	0.418651
Metacognitive awareness of consciousness and perception	mental	0.552051
Metacognitive awareness of consciousness and perception	speech process	0.494402
Metacognitive awareness of consciousness and perception	subconscious	0.43659
Metacognitive awareness of consciousness and perception	thought process	0.43659
Metacognitive awareness of consciousness and perception	perception	0.418313
Metacognitive awareness of consciousness and perception	linguistic	0.403678
Metacognitive awareness of consciousness and perception	form of existence	0.403678
Metacognitive awareness of consciousness and perception	negation	0.348597
Metacognitive awareness of consciousness and perception	illusion	0.348597
Metacognitive awareness of consciousness and perception	metaphysical	0.348597
Interactions between meditation and psychedelics	psychedelics	0.774864
Interactions between meditation and psychedelics	psychedelic	0.743281
Interactions between meditation and psychedelics	perspective	0.416793
Interactions between meditation and psychedelics	trip	0.384018
Interactions between meditation and psychedelics	yoga	0.338882
Interactions between meditation and psychedelics	deep meditation state	0.326014
Interactions between meditation and psychedelics	act	0.326014
Interactions between meditation and psychedelics	self-induced	0.326014
Interactions between meditation and psychedelics	psychedelic	0.326014
Interactions between meditation and psychedelics	psychedelics	0.326014
Experiential spaces	movement	0.587151
Experiential spaces	movement optimization	0.471479
Experiential spaces	bigger	0.471479
Experiential spaces	flying	0.471479
Experiential spaces	swinging motion	0.471479
Experiential spaces	interior space	0.471479
Experiential spaces	pulled up	0.471479
Experiential spaces	experience space	0.471479
Experiential spaces	space	0.438965
Experiential spaces	instruction	0.417539
Placebo effect	placebo	1.0421
Placebo effect	probability	0.49434
Placebo effect	container	0.49434
Placebo effect	familiar	0.464933
Placebo effect	strange	0.430698
Placebo effect	absolutely	0.394708
Placebo effect	relaxing	0.394708
Placebo effect	placebo effect	0.394708
Placebo effect	effective	0.394708
Placebo effect	kinhin	0.349551
Lack of recall	sense	1.24908
Lack of recall	helpful	0.880714
Lack of recall	contraction	0.738266
Lack of recall	sequence	0.598948
Lack of recall	description	0.579813
Lack of recall	guitar	0.522033
Lack of recall	transition	0.436972
Lack of recall	effect	0.419317
Lack of recall	memory	0.385596
Lack of recall	last	0.358992
Facets of fear	fear	1.22589
Facets of fear	frightening	1.04508
Facets of fear	unknown	0.665793
Facets of fear	nervousness	0.615603
Facets of fear	nervous	0.552587
Facets of fear	startle	0.531605
Facets of fear	darkness	0.531605
Facets of fear	unconsciousness	0.531605
Facets of fear	fear moment	0.531605
Facets of fear	anxious	0.435297
Transcendence of time	sense of time	0.985643
Transcendence of time	time perception	0.856198
Transcendence of time	sense of time	0.755564
Transcendence of time	time awareness	0.643716
Transcendence of time	time concept	0.513978
Transcendence of time	time factor	0.513978
Transcendence of time	timeslot	0.513978
Transcendence of time	moment of reflection	0.513978
Transcendence of time	space-time feeling	0.513978
Transcendence of time	temporal	0.5126
Perceptual contrasts open and closed eyes	dream journey	0.503156
Perceptual contrasts open and closed eyes	light effect	0.503156
Perceptual contrasts open and closed eyes	visual disturbance	0.503156
Perceptual contrasts open and closed eyes	visual	0.501807
Perceptual contrasts open and closed eyes	antenna	0.445592
Perceptual contrasts open and closed eyes	glimmer	0.445592
Perceptual contrasts open and closed eyes	optical	0.445592
Perceptual contrasts open and closed eyes	opened	0.445592
Perceptual contrasts open and closed eyes	oscillating	0.412002
Perceptual contrasts open and closed eyes	light point	0.412002
Relational and social dimensions of the experience	competence	0.71157
Relational and social dimensions of the experience	symbolism	0.71157
Relational and social dimensions of the experience	chief physician	0.71157
Relational and social dimensions of the experience	sinking in	0.71157
Relational and social dimensions of the experience	right-sided	0.71157
Relational and social dimensions of the experience	patient	0.71157
Relational and social dimensions of the experience	duality	0.630163
Relational and social dimensions of the experience	halo	0.582658
Relational and social dimensions of the experience	prelude	0.549034
Relational and social dimensions of the experience	understandable	0.549034
Language, concepts and ineffability	summary	0.825077
Language, concepts and ineffability	term	0.780975
Language, concepts and ineffability	description	0.613355
Language, concepts and ineffability	continuous	0.579646
Language, concepts and ineffability	interpretation	0.579646
Language, concepts and ineffability	personal	0.509271
Language, concepts and ineffability	impression	0.417174
Language, concepts and ineffability	meaning	0.408461
Language, concepts and ineffability	life	0.37619
Language, concepts and ineffability	exact	0.322491
Confusion and uncertainty	frontal	0.99262
Confusion and uncertainty	evaluation	0.989959
Confusion and uncertainty	trauma	0.879059
Confusion and uncertainty	temporal	0.700007
Confusion and uncertainty	biographical	0.675052
Confusion and uncertainty	comparison	0.617571
Confusion and uncertainty	conscious	0.479132
Confusion and uncertainty	gong	0.478936
Confusion and uncertainty	topic	0.46652
Confusion and uncertainty	aspect	0.35914
Autobiographical and past-life memories	memory	1.41302
Autobiographical and past-life memories	remembered	0.835692
Autobiographical and past-life memories	formative	0.787466
Autobiographical and past-life memories	existence	0.787466
Autobiographical and past-life memories	re-remembering	0.787466
Autobiographical and past-life memories	identification	0.461306
Autobiographical and past-life memories	honest	0.418469
Autobiographical and past-life memories	consciousness	0.343592
Autobiographical and past-life memories	visual	0.309244
Autobiographical and past-life memories	perception	0.261106
Interpersonal attunement with trip sitter	sitter	1.0033
Interpersonal attunement with trip sitter	back	0.804903
Interpersonal attunement with trip sitter	tomography	0.737643
Interpersonal attunement with trip sitter	healing process	0.737643
Interpersonal attunement with trip sitter	troll	0.737643
Interpersonal attunement with trip sitter	image reconstruction	0.737643
Interpersonal attunement with trip sitter	toilet	0.653253
Interpersonal attunement with trip sitter	back pain	0.569152
Interpersonal attunement with trip sitter	pain	0.560155
Interpersonal attunement with trip sitter	yawn	0.54218
Color perception and visual synaesthesia	color	1.05957
Color perception and visual synaesthesia	yellow	0.745339
Color perception and visual synaesthesia	female	0.658183
Color perception and visual synaesthesia	dark blue	0.525529
Color perception and visual synaesthesia	lemon yellow	0.525529
Color perception and visual synaesthesia	dark blue	0.525529
Color perception and visual synaesthesia	synchronous	0.525529
Color perception and visual synaesthesia	light blue	0.525529
Color perception and visual synaesthesia	royal blue	0.525529
Color perception and visual synaesthesia	palette	0.525529
