# Supplementary material for: Mixed-methods analysis on psychedelic-augmented meditation experiences from a randomized controlled mindfulness retreat
Source: Sci Rep. 2026 Mar 18;16:14236. doi: 10.1038/s41598-026-39261-5 (PMC13139390; doi:10.1038/s41598-026-39261-5)
Supplement: Supplementary file 4 — Supplementary Material 4 [file 41598_2026_39261_MOESM4_ESM.xlsx]

## Sheet: keywords+c-TF-IDF_placebo
Mixed-Methods Analysis on Psychedelic-Augmented Meditation Experiences from a Randomized Controlled Mindfulness Retreat
Supplementary Data XII: Importance scores (c-TF-IDF) for unique keywords of final 11 topics from placebo-group analysis
Topic	Keyword	c-TF-IDF score
Acute phenomenology: Somatic overload, emotional release, and regulation	hand	0.53519
Acute phenomenology: Somatic overload, emotional release, and regulation	neighbor	0.495461
Acute phenomenology: Somatic overload, emotional release, and regulation	cold	0.438791
Acute phenomenology: Somatic overload, emotional release, and regulation	tear away	0.404542
Acute phenomenology: Somatic overload, emotional release, and regulation	prelude	0.404542
Acute phenomenology: Somatic overload, emotional release, and regulation	stressed	0.35703
Acute phenomenology: Somatic overload, emotional release, and regulation	crying fit	0.35703
Acute phenomenology: Somatic overload, emotional release, and regulation	circulatory issue	0.35703
Acute phenomenology: Somatic overload, emotional release, and regulation	sore	0.35703
Acute phenomenology: Somatic overload, emotional release, and regulation	house	0.35703
Profound positive affect and uplifted interpersonal‚Äìcontextual emotional states	beautiful	0.715185
Profound positive affect and uplifted interpersonal‚Äìcontextual emotional states	beauty	0.689083
Profound positive affect and uplifted interpersonal‚Äìcontextual emotional states	content	0.572836
Profound positive affect and uplifted interpersonal‚Äìcontextual emotional states	sharing	0.530312
Profound positive affect and uplifted interpersonal‚Äìcontextual emotional states	pleasant	0.469656
Profound positive affect and uplifted interpersonal‚Äìcontextual emotional states	freedom	0.432998
Profound positive affect and uplifted interpersonal‚Äìcontextual emotional states	benevolent	0.382144
Profound positive affect and uplifted interpersonal‚Äìcontextual emotional states	inspiring	0.382144
Profound positive affect and uplifted interpersonal‚Äìcontextual emotional states	compliment	0.382144
Profound positive affect and uplifted interpersonal‚Äìcontextual emotional states	niceness	0.382144
Interplay of subjective effects and contextual factors	discussion	0.579449
Interplay of subjective effects and contextual factors	interview	0.530957
Interplay of subjective effects and contextual factors	assumption	0.495233
Interplay of subjective effects and contextual factors	impression	0.484116
Interplay of subjective effects and contextual factors	interest	0.468598
Interplay of subjective effects and contextual factors	response	0.468598
Interplay of subjective effects and contextual factors	relevant	0.468598
Interplay of subjective effects and contextual factors	previous	0.468598
Interplay of subjective effects and contextual factors	group discussion	0.468598
Interplay of subjective effects and contextual factors	main question	0.468598
Contrasts and similarities between ordinary and enhanced meditation experience	meditation	0.636596
Contrasts and similarities between ordinary and enhanced meditation experience	meditation practice	0.551276
Contrasts and similarities between ordinary and enhanced meditation experience	Zen	0.475474
Contrasts and similarities between ordinary and enhanced meditation experience	meditation experience	0.45488
Contrasts and similarities between ordinary and enhanced meditation experience	meditation technique	0.429758
Contrasts and similarities between ordinary and enhanced meditation experience	practice	0.372532
Contrasts and similarities between ordinary and enhanced meditation experience	meditation session	0.354515
Contrasts and similarities between ordinary and enhanced meditation experience	meditative	0.354515
Contrasts and similarities between ordinary and enhanced meditation experience	yoga	0.354515
Contrasts and similarities between ordinary and enhanced meditation experience	spirituality	0.354515
Equanimity and authentic presence	silence	0.609066
Equanimity and authentic presence	need	0.609066
Equanimity and authentic presence	feeling	0.609066
Equanimity and authentic presence	back pain	0.558096
Equanimity and authentic presence	equanimity	0.522082
Equanimity and authentic presence	relaxation	0.522082
Equanimity and authentic presence	temporary	0.492549
Equanimity and authentic presence	sadness	0.492549
Equanimity and authentic presence	satisfaction	0.492549
Equanimity and authentic presence	fear	0.461719
Energetic experiences and physiological sensations	bodily	0.739785
Energetic experiences and physiological sensations	emotion	0.631918
Energetic experiences and physiological sensations	vibration	0.603624
Energetic experiences and physiological sensations	alive	0.537869
Energetic experiences and physiological sensations	energetic	0.534583
Energetic experiences and physiological sensations	intensity	0.534583
Energetic experiences and physiological sensations	strength	0.461053
Energetic experiences and physiological sensations	physical	0.434973
Energetic experiences and physiological sensations	body touch	0.434973
Energetic experiences and physiological sensations	body awareness	0.434973
Placebo effect	placebo	0.919261
Placebo effect	container	0.504122
Placebo effect	strange	0.432125
Placebo effect	sitter	0.432125
Placebo effect	side effect	0.407682
Placebo effect	absolutely	0.407682
Placebo effect	arrow	0.407682
Placebo effect	effective	0.407682
Placebo effect	effect	0.374585
Placebo effect	kinhin	0.356468
Transitions, fluctuations, and impermanence of experiential states	significant	0.897066
Transitions, fluctuations, and impermanence of experiential states	unpleasant	0.887368
Transitions, fluctuations, and impermanence of experiential states	psychological	0.846323
Transitions, fluctuations, and impermanence of experiential states	peculiar	0.846323
Transitions, fluctuations, and impermanence of experiential states	effortless	0.846323
Transitions, fluctuations, and impermanence of experiential states	understandable	0.846323
Transitions, fluctuations, and impermanence of experiential states	personal	0.678078
Transitions, fluctuations, and impermanence of experiential states	strange	0.634322
Transitions, fluctuations, and impermanence of experiential states	idea	0.512322
Transitions, fluctuations, and impermanence of experiential states	impression	0.437174
Lack of recall	contradictory	1.19895
Lack of recall	unclear	1.19162
Lack of recall	odd	1.09861
Lack of recall	disbelief	0.969584
Lack of recall	acoustic	0.969584
Lack of recall	paradoxical	0.969584
Lack of recall	standard German	0.969584
Lack of recall	comprehensible	0.847784
Lack of recall	contraction	0.781889
Lack of recall	difficult	0.490129
Transformative power of music	music	1.08469
Transformative power of music	gong	0.892941
Transformative power of music	additional	0.596331
Transformative power of music	chord	0.568747
Transformative power of music	instrument	0.568747
Transformative power of music	guitar	0.568747
Transformative power of music	melody	0.568747
Transformative power of music	CD	0.4973
Transformative power of music	note	0.4973
Transformative power of music	ending	0.403563
Temporal dynamics and dose-dependent effects study medication	bitterness	0.718919
Temporal dynamics and dose-dependent effects study medication	taste	0.718919
Temporal dynamics and dose-dependent effects study medication	parenthetical note	0.581387
Temporal dynamics and dose-dependent effects study medication	cactus	0.581387
Temporal dynamics and dose-dependent effects study medication	herb	0.581387
Temporal dynamics and dose-dependent effects study medication	Ayurvedic	0.581387
Temporal dynamics and dose-dependent effects study medication	plant substance	0.581387
Temporal dynamics and dose-dependent effects study medication	disgusting	0.581387
Temporal dynamics and dose-dependent effects study medication	bitter	0.581387
Temporal dynamics and dose-dependent effects study medication	stress	0.508353
