# Supplementary material for: Mixed-methods analysis on psychedelic-augmented meditation experiences from a randomized controlled mindfulness retreat
Source: Sci Rep. 2026 Mar 18;16:14236. doi: 10.1038/s41598-026-39261-5 (PMC13139390; doi:10.1038/s41598-026-39261-5)
Supplement: Supplementary file 5 — Supplementary Material 5 [file 41598_2026_39261_MOESM5_ESM.xlsx]

## Sheet: Coding Framework Hybrid Coding
Mixed-Methods Analysis on Psychedelic-Augmented Meditation Experiences from a Randomized Controlled Mindfulness Retreat
Supplementary Data IV: Manual Thematic Analysis - Final Code System
Color Code:	inductive code	pre-defined (deductive) code
Main Code	Sub Code	Sub-Sub Code	Description	Sample Quotes
Psychometrics			Codes derived from psychometric scales used to assess (acute) subjective effects druing the retreat experience.
	NDA		Non-dual Awareness Dimensional Assessment: A state of oneness, often described as dissolving borders between the self and the environment, loss of ego or a sense of unity and interconnectedness.	"The consistent theme was boundaries, I was simply boundless."; "There were no more borders anymore. Everything flowed into each other."
	ME		Mystical Experience Questionnaire: A state characterized by a sense of unity, transendence, sacredness, awe and alteration in the perception of time and space. Often described as ineffible and the experience of a truer reality.	"Yes, a deeper, more fundamental self, which interestingly felt more real than my everyday consciousness."; "But it is something deeper, which then expands in time. It's almost a memory of previous existences and a “coming home”, a remembering of the state that you really are."
	PI		Personal Insight Scale: A moment of realization and insight into past events and behavioral or thought patterns that shape one's current life and mental health. A sense of resolution and the motivation to implement the new insight.	"At some point in the beginning it was about past, now and future. I realized that I am grateful for everything that has been and I am ready to say yes to everything that is to come. This is an attitude that I would like to cultivate."; "And that's what I've now intended to do for my meditation practice. That I maintain my curiosity. And not somehow think, yes, I'll just meditate now."
	EB		Emotional Breakthrough Inventory: The confrontation with difficult emotions accompanied with a the feeling of an emotional breakthrough, relief and clearance.	"And afterwards, I actually went through a very sad phase again, connecting to my brother. I just felt the deep connection to him and yet so much is broken between me and him, in this relationship because of all the alcohol he consumed. Yes, that really touched me at the time and afterwards I found it liberating to just cry. It felt soothing and also nice, yes, I wasn't aware, that this deep rela…
Control			Ways in which the sense of control over various aspects of the experience was experienced and/or modified.
	Release (-)		Release of control, accompanied by acceptance and surrender to the experience.	"That's where I had a crying fit, I had to cry really hard for five minutes."; "I was also a little curious. What would happen next? Where will the journey take me?"; "[…] It's a process, and it was... it was different to perceive that on psychedelics. The whole room changes, but, yes, then it's just changed now, you have much more tolerance on psychedelics. It's just like that. It's not the mome…
	Emhance (+)		Increased sense of control, accompanied by resistance toward the experience.	"And then came a difficult part for me, because I found this Zen form, this Zen attitude, all these Zen processes difficult. Because I found it difficult to let myself go in such a context where there were so many people. I couldn't necessarily let myself go. I had to summon up a lot of discipline to be able to maintain a form at all in this psychedelic state."; "Yes, well... exactly, the difficu…
	Mental		Mental dimension of control, manifesting in cognitive processes.	"I went in with trust. (....) And also with the willingness to release control."; "It happens to you. It's not you happening, but it's happening. And you can't... there's no more will possible. So conscious voluntary control fails.": "In this phase of going back and forth, I also realized, um, it's difficult to just let myself go."
	Emotional		Emotional dimension of Control, coovering the full spectrum of arising emotions during the experience.	"Tears ran down my face. I looked at nature and everything was just so wonderful, so beautiful. I was really overwhelmed by this perfection, by this one moment and by the experience. There was no need to change anything. It was beautiful and interesting."; "But then this oppressive feeling came again, something is going on involuntarily. If you don't want this image now, you can't just make it go…
	Physical		The physical dimension of Control, manifestating in bodily sensations and phenomena.	"And then after the fourth dose I really had the feeling, yes, now I'm going to lie down and let myself go even more."; "All I can say is that my body resisted strongly, I was sweating unbelievably."; "My body was made of bubbles and then it dissolved."
	Anxiety		Anxiety or Angst that arose in relation to all the control sub-dimensions.	"The sense of security and confidence in myself was actually enhancad and with it the ability to let go. Not having to be afraid that something might happen or anything like that."; "But on the other hand, it was also a bit anxious because, uh, it was weird, it was different from, uh, in meditation, I mean, when there are, uh, these, these moments where, uh, yeah, into this dimension. You go, I d…
Sensations			The emergence of (bodily/mental) sensations and how sensual perception was altered during the experience.
	Mental Awareness		Awareness (mindfulness) of mental processes and sensations and how this awareness changed during the experience.
		Emotions	Feelings and emotions as the object of awareness.	"The depth of the emotions that I, the...how shall I put it, I experienced them, lived them."; "I wanted to mention that it wasn't extraordinary, but the intensity of these feelings was extraordinary."; "But I realized when I was so ingrained that it was helpful as protection against the outside world. I felt very vulnerable. Not in a negative way, but just so raw, without much protection. That's…
		Cognition	Cognitive processes or awareness (being mindful) as the object of awareness.	"I simply noticed that my concentration was suddenly very good."; "I already had the feeling in the midst of the experience that it was like a dream, that I will forget things again."; "They were very strong images, including shapes, colors, patterns."; "No, I haven't consciously reflected and thought about it."
	Bodily Awareness		Physical sensations or changes in the perception of the body.	"And I felt my whole body; every cell somehow."; "And then I had the feeling that my body was a carpet."; "All I can say is that my body put up a very strong fight at first. On the one hand, I was sweating unbelievably. On the other hand, the body position in the sitting position was no longer possible. And that caused the body a certain amount of stress."
	Touch		(Alterations in) the perception of touch.	"And somehow I got the urge to touch someone. Then it came, and that's what I did. And it was very intense."; "I have seen trees, I have seen the moss, I have felt the moss."
	Olfactory		(Alterations in) the perception of smell.	"It actually started because I perceived smells and sounds very differently or more quickly, I felt as if I had really big pointed ears and a very good nose."; "Smell nothing yet."
	Taste		(Alterations in) the perception of taste.	"Then I got this tablet and it just tasted so disgusting to me. Somehow so artificial."; "Just like the incredibly bitter taste of this tablet. So I've eaten and ingested a lot, Ayurvedic herbs, or Ayahuasca itself. But that was almost harmless, I found it really, really, really strong. And above all, this bitter taste didn't go away, it stayed in my mouth permanently, and I'm sorry to say it det…
	Auditory		(Alterations in) auditory perception.	"I've had gong meditations before, but this time I had the feeling that every note was really hitting me, that I was experiencing it internally."; "Yes, but after the third one, the music created a big space, a wide space, so that it no longer mattered where I was."; "So the whole projection was gone. I couldn't tell where the guitar was, for example, it had... it had... when he strummed, it had,…
	Visual		(Alterations in) visual perception.	"And then I actually opened my eyes a lot because I also found it very, very beautiful to see the world as I had never seen it before. The same world, but completely different, enchanted, magical. Imagine every drop of dew is broken up and sparkles and is just beautifully colorful."; "And that people have changed. The faces, the people in front of me, the shapes. I noticed that very strongly"
Meaningfulness			Subject described experience as (personally/spiritually) meaningful or life changing.	"It was a very, very important experience for me."; "But of course I've never experienced it so massively and directly in my life. And that's fantastic."; "Yes, it was just so beautiful with this gratitude. Yes, simply in that, yes, the awareness of being there now, being able to experience that and just general gratitude for life."
Well-being / Life-satisfaction			The subject reported changes in well-being, life-lsatisfaction and/or habitual behaviors which they attributed to the study experience.
	positive		Changes were perceived as positiv.	"And I would say that my basic trust is greater."; "So it's just that I have the feeling that something has arrived, something deeper, that I can feel it. I've been calmer since then."; "I could have hugged and kissed every person I met on the streetcar."
	negative		Changes were perceived as negativ.	"It's exhausting, it's really like going into a different state. It's no longer the normal state, it's a second state that I have to actively create. Of course, that requires energy and motivation."
Valence			The emotional quality of a statement when talking about (a specific aspect) the retreat experience.
	positive		Attribution of positive affect.	Yes, that was a very beautiful experience."; "Yes, it was just so nice with this gratitude. Yes, simply in that, yes, the awareness of being there now, being able to experience that and just general gratitude for life."; "But it felt so good to just be on the ground and in the body. Yes, that was a very nice experience."
	negative		Attribution of negative affect.	"I feel these stress factors with the sweating, with the discomfort. And at times I also felt slightly nauseous, but not severely. It was very unpleasant."; "It wasn't that I had to vomit, but if you had said there was as much more as there is, then I would have felt like I was going to vomit. And it stayed for an hour or so after we actually stopped. Unfortunately, that was a bit of a burden and…
Time			The subject described a moment that was not during the experiment, but related to the psychedelic experience.
	post		The moment was after the experiment.	"Tears fell down my eyes, ran down my face. I looked at nature and everything was just so wonderful, so beautiful. I was really overwhelmed by the completeness of this moment and experience. There was no need to change anything. It was beautiful and interesting."; "Uh, I would love to know what, what my brain was doing there, because, uh, it was in the meditation phase, in the nine minutes, I, uh…
	pre		The moment was before the experiment.	"The day before I was still a bit afraid that i might get the active substance. And then a butterfly came flying and opened up in front of me. Then I thought "okay, I'll open up like that too."; "So I was actually prepared from the start that I would have the substance. I think I simply came with the conviction in the morning."; "It was simply, um, yes, well, happy with the setting and also total…
Setting			Statements addressing the setting of the study.
	Environment		The subject talked about physical environmnet in which the study took place.	"I think somehow the setting itself was very calm. And you really noticed every... the introductions helped. You know where you are. Who is responsible for what in this room. Who surrounds you. Also knowing I have a trip sitter next to me who takes me just as seriously, regardless of what my experience is. Or whether it's a placebo. That helped a lot."; "So this, the idea and then through this ro…
	Scientific		The subject talked about scientific aspects of the setting, for example administration of questionnaires, scientific machinery (fMRI, tablets,etc.), data analysis or the team's researh hypotheses.	"All these videos, yes, I found that really difficult. Because, um, you had to immerse yourself deeply in the role, otherwise you had the, the, the actor in sight first. And that could falsify the whole rating."; "Yes, it has to do with this awareness. I also think that the repetition, there were a lot of questionnaires and the same thing over and over again. And that somehow creates a kind of ti…
	Ritual		The subject talked about the ritual (apsects of the ritual) on day 2 (dosing day) of the retreat.	"For me it was (...) an impressive feeling to be in this room with so many different people who are all on a different journey. Or even on a similar journey. To connect somehow. And that I can perceive this with calm. That felt very nice. Not like, yes, somehow, I think the whole atmosphere. Where I had the feeling that I wasn't experiencing it anew myself... That's what I found so exciting about…
	People		The subject talked about the study staff or the other study participants.	"The talking bothered me a little, that's not a prejudice."; "After the second intake, I noticed that something went off with my neighbor."; "And I also felt very safe. You mentioned doctors and psychologists and so on. And that also gives you a good feeling, as does Vania, who has already accompanied many rituals. Also this benevolent atmosphere."
	Placebo or Substance		The subject talked about the study medication or addressed the placebo (effect).	"Then I thought to myself, it was probably a placebo and it was so strong so we think it's the harmine."; "Um, yes, so what was special for me was that I was torn at the beginning - is it placebo or is it really, um, yes, the um, yes, the DMT."; "So I'm assuming, even now I can't do it 100 percent...it's difficult. But sure, if we're a bit realistic. So I can't imagine that a placebo can do that."
Side effects			The subject talked about side effects which they experienced during the retreat; not necessarily attributed to the study medication or other study interventions.	"Unfortunately, I was nauseous almost all the time."; "Yes, I would like to have that feeling back again, but unfortunately my head also hurts afterwards, as it came back extremely during the night."; "I had a stomach ache in between."; "There is such a thing as a hangover. Every drug simply has effects on the physiology. This is present in me. Acuh egkoppelt durch...I can't say exactly what is d…
