# Supplementary material for: Mixed-methods analysis on psychedelic-augmented meditation experiences from a randomized controlled mindfulness retreat
Source: Sci Rep. 2026 Mar 18;16:14236. doi: 10.1038/s41598-026-39261-5 (PMC13139390; doi:10.1038/s41598-026-39261-5)
Supplement: Supplementary file 6 — Supplementary Material 6 [file 41598_2026_39261_MOESM6_ESM.xlsx]

## Sheet: Final Code System NLP-Analysis
Mixed-Methods Analysis on Psychedelic-Augmented Meditation Experiences from a Randomized Controlled Mindfulness Retreat
Supplementary Data V: Automated NLP-Analysis - Final Code System
Topic	Description	Sample Quotes	Verum	Placebo	Across-Group
Outliers	Contains all analysis units that were unsuccessfully assigned to either of the identified topics by BERTopic.	"(12 second pause)", "I have stated moderately.", "I'm glad you said it.", "And there are three sessions."	X	X	X
Noise	Outcome of manually consolidating topics that exhibited significant incoherence or contained irrelevant sentences, hence were unlikely to meaningfully contribute to the research question under investigation.	"Is there anything else you think might be interesting to report?", "Yes, well, I mean, just interesting.", "So yes, no, it's …", "Would you repeat it if the experience was longer?"	X	X	X
Contrasts and similarities between ordinary and enhanced meditation experience	This topic evolved around participants descriptions of the retreat experience and how it relates to their usual meditation practice. Thereby focusing on acute subjective effects. Individuals try to explain their experience by applying buddhist philosophy or by drawing from their own extensive experience with meditative and, in part, also psychedelic experiences.	"In meditation there are others, perhaps you have already had other experiences of blurring, but as it was today...then it was also partly unclear to you, so closeness and distance, also your position, localization in space.", "The observer was no longer there, unlike in the meditations.", "It was new to me, especially when it came to space, because in meditation - as you have repeatedly asked - …	X	X	X
Relational and social dimensions of the experience	Participants reference social and relational dimesnions the study setting, including a variety of setting factors such as the group setting, structure and type of the meditations, the interactions with other participants as well as study team and other staff members.	"And I kept telling him my little bits of wisdom that came to mind at the breakfast table, and he would say, 'Yes, that's really exciting.'"; "And then there was also, I don't know when, but I don't know the name, uh, the man who experienced a lot with energy."; "And then I was so happy because I was able to tell him that briefly, and then he played a song in the session"; "But at some point, he …	X		X
Energetic experiences and physiological sensations	References to bodily phenomena; the "bodily dimension" of the experience. Participants' experiences of energetic or physiological sensations: feeling of aliveness, vibrancy and energy. Also contains reports of out-of-body experiences as well as descriptions of how the experience manifested in the body and an increased presence of the physical body, because 1) an increased body awareness and atten…	"This experience was more in the, now I'm using an esoteric term, but like an energy body or something, so like that as a whole.", "Just a feeling, like a little vibration, or a swinging.", "Very physical, not much else happened, almost no thoughts were there.", "These energetic perceptions, also this, that was interesting, you mentioned this feeling of being completely in the power, but at the s…	X	X	X
Transformative power of music	Topic comprises statements about how participants' hearing experience was starkly changed during the acute phase of the experience. Importantly, the music served as catalyst of amplifier, shaping the content and trajectory of participants' experience. Moreover, participants highlighted the beauty of the music and their hearing experience. We also find reports of forms of synesthesia in this topic…	"Tones and sounds have flowed into you like this, but “you” would not be the right expression right now.", "And then, um, the guitar music was then, um, I just got it very, uh, very clearly, I also somehow found every note very lively and perfect, and then, I had the whole, my whole attention was then on the music.", "Yes, but after the third one, the music created a big space, a wide space, so t…	X	X	X
Elementary and complex visual imagery	Participants describe perception of visual imagery, ranging from simple shapes and pseudo-hallucinations with open eyes to complex visal scenes and geometric patterns. Visuals often inlcuded naturalistic scenes, and were for example likened to underwater worlds such as coreal reefs, (rain) forests or rites of indigeanous tribes like the Shipibo. Also reports of islamic art and colorful windows of…	"I had some visuals on the ceiling, which I haven't even mentioned yet.", " It is perhaps like diving into a coral garden.", "The trunks looked so graphic and the branches and everything was a bit like a good cartoonist might draw a magical forest.”	X		X
Personal meaning and embodied insight	Topic includes statements indicative of personal and spiritual insight and growth, often accompanied by a sense of physical and/or experiential embodiment. Participants explained that it was not before an immediate (physical) experience of theory and knowledge (oftentimes derived from Buddhist philosophy or spiritual teachings) that they truly understood a teaching's meaning and its relevance for…	“It's just knowledge that I've been able to tap into.”, ‘I've realized that through this experience.’, “I think I have now simply experienced a lot of what I knew and read.”, ”As an intellectual statement, this is nothing new to me.”			X
Open emotionality and emotional integration	Participants stated how they had direct access to their emotions, fully embracing an emotion for what it is. They were able to see an emotion's value and contribution to the overall meaning of their experience, even in the case of challenging emotions such as sadness or anxiety . Many participants reported a heightened sense of connection: to the other people in the room as well as their friends,…	“Somehow I felt very connected, also with the people in the room.”, ‘It was an intense grief, but not necessarily unpleasant.’, ‘So the feelings were not... not the feelings themselves were extraordinary, but the intensity of them.’, ”But quite strong tears, where I was in the consciousness, the strong tears came to me and that was also confirmation for me again, yes, there really is something th…	X		X
Experiential spaces	Participants grappling with words to describe the qualities of the mental state or space in which they found themselves during the retreat experience. Sometimes while comparing to other psychedelic experiences or generalizing across a variety of previously experienced altered states of consciousness. Also some references to the study setting as the physical space of the experience.	“That's the stage where you arrive in the space, for lack of a better term, where you have access to a deeper core of yourself.”, ‘Then I had the feeling, okay, this is a space, I know a bit about it, I have the tools for it, it's totally fascinating and interesting, but it's not the same space, it's like another space, so to speak.’, ”How else would you describe this space, this heaven of the go…	X		X
Lack of recall	Topic addresses participants' lack of recall regarding their study experience, e.g. how participants were not sure aboout the study procedure, the temporal unfolding of the dosing day o rwhether they had certain emotion or sensations and what qualities made up their subjective experience.	"I don't remember there being any contraction, no.", "And then it's not, well, I just can't say.", "Exactly, but I can't say now whether I had it or not.", "And I also don't know what the effects of the sesshin were."	x	X	x
Placebo effect	Topic includes statements relating to the phenomenon of 'placebo effect' and participants' uncertainty about whether their subjective effects were due to the active psychedelic compound or rather the result of a placebo effect and/or other contextual factors. Topic also includes statements about how or when a given participant realized that he/she received a placebo and the meaningfulness or impo…	"And, and that's when I felt like the more I think I have placebo, the less I feel.", "And that's why I was almost certain that I had placebo.", "In principle, it was very exciting to see what happened, because the probability was 50-50 whether it was placebo or not."		X	X
Temporal dynamics and dose-dependent effects of study medication	Topic includes references to the temporal unfolding and the perceptability, type and quality of the subjective effects induced by the study medication. As participants did not know their experimental condition, this could have been either the placebo or the active psychedelic compund.	"After the first tablet, I got a bit of a boost in my heart relatively quickly, where I had a very brief moment of stress, which I didn't mention in the questionnaire.", "Just like the incredibly bitter taste of this tablet.", "And above all, this bitter taste didn't go away, it stayed in my mouth permanently, and I'm sorry to say it detracted a little from the experience.", "But then the tablet …		X	X
Perceptual contrasts open and closed eyes	Participants describing the character of their visual perception with open and with closed eyes and how their visual experience and emotional state changed as they transitioned between the two states	"So I usually had my eyes closed, I looked all the way up and most of the time I had them closed, but I could change the direction of my gaze.", "And sometimes I managed to do that quite well, because as soon as I opened my eyes, I could actually see clearly, just like in the normal state.", "I didn't know what my eyes were doing, I didn't know if they were closed properly."	X		X
Facets of fear	Participants describing their experience of fear and insecurity - sometimes including trust or safety as the counter emotions - and how that manifested in body and mind.	"It didn't directly cause fear, but it briefly gave me the feeling that my body needed more.", "And I would say that my basic trust is greater.", "I became afraid that they would... that they were everywhere, that there was no more air, that they would take over, that I would no longer be able to fight them."	X		X
Equanimity and authentic presence	Participants explaining how they experienced states of inner peace, calm and equanimity during the experience. That it helped them to be with the contents, especially challenging contents, of their subjective experience.	"I was actually able to relax well throughout.", "And that's where I realized I could stay completely calm and join in.", "That certainly helped me to stay calm.", "I was able to remain very well in a calm, in a serenity, in a vastness."		X	X
Transcendence of time	Topic comprises statements about an altered time perception and a changed understanding of the concept of time as experienced by participants.	"I wish I could just transcend time so easily sometimes.", "One thing that was also impressive was that the sense of time was completel gone.", "So I think this phase where I was really in this fantasy world, or inside myself, that's where time...and space...everything was gone."	X		X
Control-acceptance dynamics	Topic deals with participants' experiences around control, agency, willpower and uncertainties that arose when participants felt like unwillingly losing control over their experience. Participants report how they think that sense of control impacted the trajectory and meaning of their study experience.	"And you, of course you can try to steer and control your life, your job, you can try all sorts of things, you should, but you can do that, so to speak, and perhaps be aware for yourself that in the end things come and go as they do.", "So just this effect, this loss of control, in that sense.", "Yes, and that you can no longer control it in that sense.", "Less freedom, less ability to play with …	X		X
Autobiographical and past-life memories	Participants report how they had access to memories of an experience or a state that was before their current life. Some also describe it as a remembering of other existences. Blended with memories from the study experience.	"It is a reminder of a state that I know very well.", "It was like a memory, but of something that was before this life.", "Memories of existences, including previous existences."	X		X
Color perception and visual synaesthesia	Topic comprises statements ranging from general color perception during the experience, and how it was different compared to the "normal" state of mind up to different phenomena of synesthesia (bodily sensations and music perceived in colors; colors changing with the breath).	"Physical sensations have also become synchronized with color.", "The colors are also slightly shifted in the spectrum.", "Imagine that every drop of dew is broken up and sparkles and is simply beautifully colored.", "So I saw the sounds in color, so the music... in color."	X		X
Transitions, fluctuations, and impermanence of experiential states	Topic deals with participants' experience of continous flow and change in their subjective experience. Some reflect on the impermanence of mental and physical states and how one state seamlessly connects to another.	"The whole thing was always changing.", "It's not the moment when you question a lot of things, but it just changes and, “ah, now it's different again”.", "And then I also saw that they too are in a state of flux, like everything else.", You then also noticed, or even sensed, that everything was in a state of flux."	X	X	X
Profound positive affect and uplifted emotional states	Topic contains statements of overwhelming beauty, bliss, and positive affect. Participants recall experiencing positively valenced transformations of self, and pleasent emotions such as gratitude, connection and warmth. Participants also express appreciation for the study setting, the rituals and the group atmosphere.	"The vastness, the beauty, the liveliness, the feeling of power.", "A beautiful, calm, peaceful ... Yes, beauty, indeed, joy and beauty, that was what was in the foreground.", "And I really enjoyed the way you took us there.", "It was also quite impressive for you to be in the room with other people who are also going on a journey."	X		X
Profound positive affect and uplifted interpersonal–contextual emotional states	Topic is semantically very similar to the topic in line 32. It contains references to positive emotions such as beauty, joy, peace, and positive subjetcive effectsl, however shows a strong focus on interpersonal and contextual appreciation (e.g., the location, the live music, the study staff, or the form of a group retreat).	"A beautiful, quiet, peaceful... Yes, beauty, precisely, joy and beauty, that was what was in the foreground."; "Because when you were in charge, for example, it was really nice because you know the people, right?"; "And I really enjoyed the way you guided us through it."; "And then you also said that you were impressed by the team, as well as by the preparations and the setting in general."; "I …		X
Challenging experiences	Topic contains descriptions of challenges and challenging experiences that participants had to face during the retreat, including physical discomfort, emotional pain, suffering, sadness, angst or challenges with contextual factors. "Participants talking about challenging subjective effects or other difficult aspects of their study experience. Topic also contains references to the intensity of the…	"Because I had no problem with the form in principle, but it was very surprising for me to realize at the beginning, “I don't even know who he is”.", "And I couldn't navigate [the experience].", "But that, none of my known techniques worked yesterday.", "So it wasn't clear to me when the group would come back in, the others and so on.", "Unfortunately, I was nauseous almost all the time.", "Yes, …	X		X
Interactions between meditation and psychedelics	This topic deals with the participants' assumptions regarding the relationship between meditation and psychedelic experiences. While participants assume that meditation and psychedelic experiences share common goals like self-exploration and emotional healing, many say that their methods, experiences, and outcomes have distinct characteristics. Further, participants talk about potential synergist…	"In other words, psychedelics could speed up processes that take longer with meditation."; "Meditation practice has supported your psychedelic experience today with non-judgment, letting go of thinking, non-thinking."; "There was a difference now with the content, there was more content, but what both have in common, the meditation and also the psychedelic experience, is the detachment."; "In thi…	X		X
Language, concepts and ineffability	Topic deals with participants attempt to conceptualize and communicate their experience. Meanwhile, they try to understand what certain words or concepts mean or could mean. Participants seem to be focused on finding the right words to express their experience. It's like they're seeking clarity on definitions and significance.	"Were there any words in there?"; "Or are you using the term more as a state that underlies everything?"; "Where do you find the words for this?"; "But perhaps that's not the right word."; "How do you describe a state that is beyond description?"	X		X
Interplay of subjective effects and contextual factors	The topic deals with interactions between various subjective effects (e.g. intensity, bodily sensations, emotions) and different contextual factors (e.g. music, dosing regimen, taste study medication) which had been experienced by participants. Participants are analyzing cause and effect relationships with regard to therapeutic or spiritual contexts.	"And on the other hand, now that you ask me about it, you can say that perhaps there were always interactions between the two."; "But it is a whole organism."; "What I am experiencing now is also an effect."; "So we influence each other."; "That the whole setting is then also negatively influenced."		X	X
Confusion and uncertainty	The segments in this topic collectively explore various facets of "not knowing," encompassing uncertainty, unawareness, and the absence of expected elements, which have shaped participants' experiences, feelings and perspectives during and retrospective on the experience.	"There were two or three questions where I thought, well, I don't really know what it means."; "But that, none of my known techniques worked yesterday."; "But I couldn't really get my bearings in terms of time."; "I also had nothing to compare it with."; "I don't think I've seen them."	X		X
Metacognitive awareness of consciousness and perception	In the statements assigned to this topic participants are exploring various aspects of human consciousness—how the mind works, its relationship with emotions and physical body, perception of reality, communication, and personal growth through mindfulness. Many put these theoretical explorations into context with their study experience.	"So insight into the world and into unity, and things like that."; "And mentally, it's more the knowledge of not getting involved in what shows up."; "It is a principle, but at the same time it is naturally perceived within me and considered with images and interpretations that naturally come from me, so to speak."; "It is actually the experience of how small the section of normal consciousness i…			X
Acute phenomenology: Somatic overload, emotional release, and regulation	This topic comprises predominantly somatic and affective acute effects reported by participants in the placebo condition. The effects are characterized by nausea, cold, contraction, emotional discharge, sensory sensitivity, and active efforts to regulate, contain, and integrate the experience in real time.	"Unfortunately, I felt nauseous almost the entire time."; "Then I got quite stuck on the bitterness and the physical symptoms, so that I then... I tried from time to time, but I couldn't get back into it."; "I couldn't really focus on empathizing with the people, I was just very stressed by the task."; "My thoughts were really, uh, were, uh, very present, very present, and, uh, I could not only s…		X
Acute phenomenology: Dynamic self–perception shifts and state transitions	The topic contains a very wide range of subjective effects that were reported by study participants in the verum group, including: moment-to-moment descriptions of intensity, bodily and sensory changes, time/memory distortions, and ego-boundary modulation, including attempts to regulate or interpret these fluctuations. It's rather unspecific in its thematic focus and can be seen as a collection t…	"It all flowed into one another."; "You mentioned the complete resolution."; There was this dissolution, I had the water in my mouth and these colors and this water and I didn't know what to do with the water in my mouth."; "But once, when I looked outside, the sky was so extremely bright."; "And in that state, or while I was experiencing these major energetic phenomena, I was also in the other r…	X
Embodied self-awareness and reflective processing	This topic is more heterogenous than others, however it contains four prominent themes evolving around a clear core. Participants address their embodied experiene of self (and self-dissolution) through physical symptoms such as heat, cold, nausea, flicker in the body and a dissolving of the physical body. The topic further contains statemens addressing a meta-cognitive stance and self-talk, as pa…	"No, I just couldn't follow because I felt it first with my heart, then with my head, and then with my gut."; "Like my chest is under pressure."; "And I had the feeling that I was in there, I was able to navigate it, but when it actually happened, I had to postpone it a little."; "So, it wasn't that the ego had completely dissolved; it was still there a little bit, and that was also with the ques…			X
Interpersonal attunement with trip sitter	The topic contains repeated references to trip sitters and study faciliators - predominantly to female sitters/ facilitators - present during participants' drug experience on day 2 of the mindfulness retreat. We find statements of attunement and sympathy toward the sitter/ facilitator, perceiving the sitter/ facilitator as a catalyst or symbolic figure for the acute experience. We also find few r…	"Then I was a little indecisive, then she asked me if I wanted to lie down, then I thought it was a good idea."; "The woman also looked funny—like a troll."; "When she told me, I was able to respond, and my answer was that it was the closest thing to it, but inside I thought to myself, it is me after all."; "Yesterday, she was simply my companion, and it was up to us to figure things out."; "I co…			X
Afterglow	This set of statements addresses continued effects or residues from the study experience, participants' ongoing integration of their subjective experience over time and how everyday life obligations interfere or support the process of integration.	"And then I had the whole week to process and understand it all."; "However, I have had a completely normal, busy week at work."; "Because I noticed that this condition has actually been going on since Sunday last week."; "Simply as an aftereffect of yesterday."; "So, based on the current situation, and now after a week of reflection, I would say that I have gained substance."	X
Empathy, compassion, metta	This smal topic includes references tp prosocial emotions including empathy, compassion and the spiriutal concept of loving-kindness ('Metta' in pali) which were experienced during or triggered by the study experience.	"There was compassion and certain words that really stood out to me."; "..but it was a revelation for me to be able to experience compassion."; "And then... perhaps emotionally... I have developed such a need to share this experience with someone."; "And it was just that, yes, a great deal of love and compassion."; "It was universal love, universal compassion."; "But you already had this impulse …	X
Simplicity	A small topic present in the output of thr verum group. The statements address the experience of simplicity and ease during the acute phase of the drug experience, but also how participants realized that they needed or wanted more simplicity in their everyday lifes.	"Yes, very easy, very simple."; "And in this respect, due to this simplicity or straightforwardness, there is not really much to describe."; "A need for simplicity has emerged along with this."; "This need for balance, for less complexity, for simplicity."; "Try to keep it simple somehow."	X
